# Supplementary material for: 4-Azido-2-chloro-6-methyl­quinoline
Source: Acta Crystallogr Sect E Struct Rep Online. 2009 Mar 6;65(Pt 4):o671. doi: 10.1107/S1600536809007041 (PMC2968800; doi:10.1107/S1600536809007041)
Supplement: Supplementary file 2 [file e-65-0o671-Isup2.hkl]

#
# h,k,l, Fc-squared, Fo-squared, sigma(Fo-squared) and status flag
#
data_I
_shelx_title ' sai1b in P -1'
_shelx_refln_list_code          4
_shelx_F_calc_maximum      134.06
_exptl_crystal_F_000       224.00
_reflns_d_resolution_high  0.8421
 
loop_
 _symmetry_equiv_pos_as_xyz
 'x, y, z'
 '-x, -y, -z'
 
_cell_length_a     6.9517
_cell_length_b     7.6078
_cell_length_c    10.0191
_cell_angle_alpha  75.694
_cell_angle_beta   82.147
_cell_angle_gamma  76.532
 
_shelx_F_squared_multiplier     1.000
 
loop_
 _refln_index_h
 _refln_index_k
 _refln_index_l
 _refln_F_squared_calc
 _refln_F_squared_meas
 _refln_F_squared_sigma
 _refln_observed_status
   1   0   0      136.57      131.51      1.75 o
   2   0   0     4448.61     3759.02      7.23 o
   3   0   0      436.49      409.82      3.32 o
   4   0   0       76.64       61.41      1.70 o
   5   0   0        0.92       -0.22      1.66 o
   6   0   0        0.56        2.79      2.86 o
   7   0   0       40.72       42.97      3.27 o
   8   0   0        4.17        0.00      3.75 o
  -7   1   0       24.85       19.65      3.10 o
  -6   1   0       29.20       22.34      2.93 o
  -5   1   0      189.21      173.24      3.35 o
  -4   1   0       21.07       22.50      1.30 o
  -3   1   0      223.29      204.49      2.58 o
  -2   1   0      852.15      714.62      3.53 o
  -1   1   0      290.24      298.63      1.32 o
   0   1   0      761.46      910.02      2.73 o
   1   1   0      207.84      211.88      3.84 o
   2   1   0    17971.82    16852.96     15.31 o
   3   1   0        0.61        0.42      1.10 o
   4   1   0     2437.97     2353.49      9.01 o
   5   1   0      122.02      121.14      2.83 o
   6   1   0       18.75       16.38      2.80 o
   7   1   0        7.22        3.65      3.57 o
   8   1   0        0.05        3.80      3.54 o
  -7   2   0        7.31        6.38      3.40 o
  -6   2   0        0.11        2.99      2.93 o
  -5   2   0       19.62       17.35      2.55 o
  -4   2   0       67.51       58.23      1.89 o
  -3   2   0      396.27      445.97      3.96 o
  -2   2   0      432.13      449.09      3.21 o
  -1   2   0     1267.46     1482.37     12.70 o
   0   2   0      702.18      836.44      2.33 o
   1   2   0        5.93        5.99      0.60 o
   2   2   0      363.68      324.52      2.53 o
   3   2   0       39.73       43.67      1.35 o
   4   2   0     1803.68     1876.39      8.25 o
   5   2   0        3.95        4.33      1.39 o
   6   2   0      698.17      694.71      8.60 o
   7   2   0       18.71       13.58      3.19 o
   8   2   0       40.38       39.95      3.86 o
  -6   3   0        0.98       -0.99      3.20 o
  -5   3   0       26.75       28.80      2.74 o
  -4   3   0       11.42       11.80      1.42 o
  -3   3   0       15.03       22.49      1.25 o
  -2   3   0        1.60        4.97      0.95 o
  -1   3   0      322.88      447.63      7.42 o
   0   3   0      795.22      943.80      3.08 o
   1   3   0      851.01      765.38     39.40 o
   2   3   0        2.40        1.34      1.00 o
   3   3   0       58.31       62.93      1.85 o
   4   3   0      214.38      200.53      3.18 o
   5   3   0        0.01       -1.96      1.96 o
   6   3   0      131.33      127.52      4.07 o
   7   3   0        0.44       -1.07      3.54 o
   8   3   0      135.84      133.59      5.19 o
  -6   4   0       17.99       17.44      3.29 o
  -5   4   0        3.78        2.24      3.09 o
  -4   4   0       20.89       21.33      2.75 o
  -3   4   0       74.86       76.53      2.12 o
  -2   4   0       24.91       26.92      1.31 o
  -1   4   0       48.76       72.98      2.00 o
   0   4   0      135.63      125.78      1.46 o
   1   4   0       92.08      112.00      4.04 o
   2   4   0      228.34      185.23      2.58 o
   3   4   0      143.23      148.62      2.81 o
   4   4   0       39.92       35.69      1.74 o
   5   4   0       29.35       35.75      2.75 o
   6   4   0       23.35       24.59      3.09 o
   7   4   0        1.92        6.40      3.65 o
  -5   5   0       27.47       24.30      3.32 o
  -4   5   0       41.55       48.03      3.20 o
  -3   5   0       63.19       82.74      3.33 o
  -2   5   0      110.14      110.76      2.88 o
  -1   5   0       41.27       42.58      0.99 o
   0   5   0        2.03        1.58      0.88 o
   1   5   0       87.37       79.55      4.80 o
   2   5   0      139.86      110.73      2.42 o
   3   5   0       44.29       41.50      1.75 o
   4   5   0        6.20        3.86      1.65 o
   5   5   0       29.18       24.49      3.18 o
   6   5   0       10.37       12.59      3.07 o
   7   5   0        7.92        7.08      3.81 o
  -4   6   0        1.49        1.75      3.30 o
  -3   6   0       19.95       23.05      2.46 o
  -2   6   0       26.08       26.06      2.40 o
  -1   6   0      168.02      211.83      3.18 o
   0   6   0      140.13      170.36      2.90 o
   1   6   0        1.28        1.25      1.07 o
   2   6   0       61.70       73.13      2.48 o
   3   6   0       34.55       43.02      3.10 o
   4   6   0       23.08       27.38      3.08 o
   5   6   0       27.41       29.07      3.40 o
   6   6   0        0.77       -3.71      3.71 o
  -3   7   0        1.05       -0.73      2.84 o
  -2   7   0        1.69        5.02      2.60 o
  -1   7   0        0.10        3.49      1.72 o
   0   7   0        2.17        0.31      1.99 o
   1   7   0       97.15       98.58      2.30 o
   2   7   0       44.93       51.64      2.86 o
   3   7   0       25.14       31.01      3.06 o
   4   7   0       47.79       51.33      3.44 o
   5   7   0        0.84       -1.25      3.76 o
   6   7   0        0.18       -3.14      4.04 o
  -1   8   0        0.08        1.55      2.82 o
   0   8   0        8.56        3.77      1.83 o
   1   8   0       11.15       11.84      2.12 o
   2   8   0        0.03        0.09      2.76 o
   3   8   0       11.48        5.20      3.73 o
   4   8   0        4.36        1.54      3.85 o
  -4  -8   1        2.18        2.71      3.83 o
  -3  -8   1       22.96       29.00      3.29 o
  -2  -8   1       18.72       18.15      2.75 o
  -1  -8   1        4.05        4.96      1.84 o
   0  -8   1        2.92        3.70      1.98 o
   1  -8   1       29.03       34.14      2.11 o
  -5  -7   1       24.07       32.08      3.70 o
  -4  -7   1       35.71       35.41      3.55 o
  -3  -7   1       12.50       14.45      3.01 o
  -2  -7   1       49.17       50.87      2.95 o
  -1  -7   1       57.60       60.55      2.10 o
   0  -7   1        9.89        8.23      1.67 o
   1  -7   1        4.95        4.58      1.72 o
   2  -7   1       27.84       34.09      2.73 o
   3  -7   1       15.21       11.00      2.91 o
  -6  -6   1        4.01        2.34      3.77 o
  -5  -6   1       24.95       32.94      3.35 o
  -4  -6   1        0.68       -2.38      3.16 o
  -3  -6   1       46.76       63.89      3.25 o
  -2  -6   1       32.81       36.89      2.63 o
  -1  -6   1      118.65      152.91      2.87 o
   0  -6   1      144.01      181.27      3.07 o
   1  -6   1       21.76       25.76      1.67 o
   2  -6   1        3.83        3.00      2.28 o
   3  -6   1       18.23       21.22      2.64 o
   4  -6   1       19.15       22.76      3.09 o
  -7  -5   1        2.26        5.21      3.82 o
  -6  -5   1        3.97        7.69      2.96 o
  -5  -5   1        0.03       -1.10      3.20 o
  -4  -5   1        6.99       14.81      2.75 o
  -3  -5   1      198.64      169.54      3.37 o
  -2  -5   1       13.11       12.75      1.18 o
  -1  -5   1        0.43        0.56      0.91 o
   0  -5   1        0.05       -1.20      1.20 o
   1  -5   1      200.23      207.16      2.23 o
   2  -5   1       96.08      131.10      3.36 o
   3  -5   1        2.17        0.26      2.82 o
   4  -5   1       20.54       28.91      2.88 o
   5  -5   1        5.76        6.55      2.89 o
  -7  -4   1        3.56        4.29      3.49 o
  -6  -4   1        1.50        1.45      3.16 o
  -5  -4   1       19.82       15.31      2.97 o
  -4  -4   1       26.58       29.11      1.71 o
  -3  -4   1      114.49      113.77      2.57 o
  -2  -4   1        6.54        7.02      0.97 o
  -1  -4   1      418.14      375.83     10.33 o
   0  -4   1       12.29        9.14      0.71 o
   1  -4   1      129.59      157.10      1.73 o
   2  -4   1       14.08       15.28      1.26 o
   3  -4   1       66.98       69.30      2.13 o
   4  -4   1       15.49       14.93      2.66 o
   5  -4   1       11.84        8.99      2.84 o
   6  -4   1        9.28        7.61      3.03 o
  -7  -3   1        0.35       -3.55      3.55 o
  -6  -3   1        9.76       11.58      2.81 o
  -5  -3   1       59.09       59.64      1.97 o
  -4  -3   1        0.06       -1.66      1.66 o
  -3  -3   1        6.80        4.65      1.04 o
  -2  -3   1       79.80       85.78      1.74 o
  -1  -3   1     1080.94      955.21     11.74 o
   0  -3   1       16.32       17.49      0.57 o
   1  -3   1      112.93      141.87      1.42 o
   2  -3   1        0.02        1.02      1.18 o
   3  -3   1      208.74      214.58      3.24 o
   4  -3   1        5.02        7.32      1.29 o
   5  -3   1        0.63        2.82      2.65 o
   6  -3   1        0.61        1.55      3.15 o
  -8  -2   1        6.26       -2.32      4.09 o
  -7  -2   1        0.13       -0.97      3.46 o
  -6  -2   1       15.17       12.36      2.99 o
  -5  -2   1        5.88        4.69      1.40 o
  -4  -2   1       54.99       55.68      1.67 o
  -3  -2   1      336.89      330.26      3.27 o
  -2  -2   1        6.75        6.14      0.77 o
  -1  -2   1      196.99      208.70      1.82 o
   0  -2   1      195.45      215.41      4.18 o
   1  -2   1     1517.51     1751.18     16.44 o
   2  -2   1       11.02       10.45      0.77 o
   3  -2   1        6.48        5.92      0.98 o
   4  -2   1        1.44        0.88      1.61 o
   5  -2   1       70.00       63.20      3.11 o
   6  -2   1        0.30        1.10      2.87 o
   7  -2   1        2.86       -0.12      3.14 o
  -8  -1   1        0.47        0.52      3.55 o
  -7  -1   1       15.79       17.53      3.05 o
  -6  -1   1       26.71       26.84      2.99 o
  -5  -1   1        8.85        7.76      1.39 o
  -4  -1   1       92.16       99.63      2.38 o
  -3  -1   1      193.17      176.23      2.37 o
  -2  -1   1      390.68      396.31      2.67 o
  -1  -1   1      359.21      374.24      8.65 o
   0  -1   1       56.99       60.16      1.01 o
   1  -1   1     1258.55     1332.57     24.39 o
   2  -1   1      168.14      151.65      1.82 o
   3  -1   1      200.10      179.94      2.48 o
   4  -1   1        1.31       -0.85      1.38 o
   5  -1   1       16.15       12.96      1.50 o
   6  -1   1        0.01        3.97      2.72 o
   7  -1   1       11.63        2.59      3.63 o
  -7   0   1        3.58        1.20      3.32 o
  -6   0   1        0.88       -1.52      2.87 o
  -5   0   1       75.16       75.53      2.16 o
  -4   0   1       80.60       74.63      2.09 o
  -3   0   1      371.95      347.73      3.17 o
  -2   0   1      502.95      445.52      2.73 o
  -1   0   1      527.45      491.05      5.69 o
   0   0   1     1671.85     1711.15     25.97 o
   1   0   1        8.56        8.87      0.38 o
   2   0   1      293.22      230.90      2.01 o
   3   0   1      689.17      629.31      4.04 o
   4   0   1       27.87       27.60      1.27 o
   5   0   1        0.13        0.74      1.60 o
   6   0   1        0.12        1.30      2.91 o
   7   0   1        0.87        5.12      3.18 o
   8   0   1        0.05       -3.79      3.79 o
  -7   1   1       31.73       32.91      3.30 o
  -6   1   1        9.19        7.16      2.65 o
  -5   1   1       97.51       84.99      2.34 o
  -4   1   1       32.51       28.70      1.36 o
  -3   1   1       85.77       92.45      1.94 o
  -2   1   1       58.47       48.29      1.22 o
  -1   1   1     3277.47     3293.24     33.18 o
   0   1   1      900.72     1204.38     14.90 o
   1   1   1       20.18       19.82      0.44 o
   2   1   1     1909.95     1884.97      5.18 o
   3   1   1      186.32      180.89      2.33 o
   4   1   1      312.81      296.13      3.43 o
   5   1   1       63.75       58.99      1.82 o
   6   1   1        0.01       -1.68      2.94 o
   7   1   1        3.43        1.55      3.21 o
   8   1   1        0.16       -3.63      3.63 o
  -7   2   1        1.04       -0.73      3.40 o
  -6   2   1       42.92       38.66      3.21 o
  -5   2   1       91.40       86.18      3.39 o
  -4   2   1      142.29      141.59      2.91 o
  -3   2   1      772.99      756.42      5.08 o
  -2   2   1       55.52       46.99      1.35 o
  -1   2   1       94.98      115.69      3.06 o
   0   2   1        8.92       12.17      0.51 o
   1   2   1     3293.94     3612.28     39.50 o
   2   2   1      213.09      209.44      2.09 o
   3   2   1       94.88      104.74      1.99 o
   4   2   1      619.50      647.45      4.93 o
   5   2   1       53.37       54.21      1.79 o
   6   2   1      170.48      175.02      4.46 o
   7   2   1        0.36        3.82      3.27 o
   8   2   1        7.71        8.30      3.19 o
  -6   3   1        1.42        3.42      2.95 o
  -5   3   1        1.72        3.51      2.69 o
  -4   3   1       67.65       67.35      1.92 o
  -3   3   1       72.60       91.89      2.29 o
  -2   3   1      816.01      931.25      5.48 o
  -1   3   1     1759.04     2107.89     15.73 o
   0   3   1       23.06       34.61      1.31 o
   1   3   1     1273.11     1323.78     25.86 o
   2   3   1       55.29       57.15      1.46 o
   3   3   1      441.47      476.94      3.95 o
   4   3   1        1.67        1.53      1.52 o
   5   3   1       95.28      105.06      2.84 o
   6   3   1      116.80      124.95      4.11 o
   7   3   1        1.89       -2.32      3.53 o
   8   3   1       65.34       60.21      4.30 o
  -6   4   1        3.54        6.00      3.22 o
  -5   4   1        3.37        2.44      2.76 o
  -4   4   1       31.85       38.70      2.76 o
  -3   4   1        9.51        9.50      1.32 o
  -2   4   1        2.22        6.81      1.08 o
  -1   4   1        0.05        1.43      0.65 o
   0   4   1     1049.73     1108.14      3.78 o
   1   4   1      904.17      892.20     20.94 o
   2   4   1      185.95      173.22      2.48 o
   3   4   1     1030.40     1042.11      6.23 o
   4   4   1        5.30        5.00      1.44 o
   5   4   1        3.46        8.99      1.55 o
   6   4   1        1.59        5.75      3.25 o
   7   4   1       21.68       22.20      3.48 o
   8   4   1       15.40       14.12      3.84 o
  -5   5   1       13.79       14.39      2.95 o
  -4   5   1       56.61       59.37      3.46 o
  -3   5   1       21.34       27.72      2.75 o
  -2   5   1       33.03       33.38      1.60 o
  -1   5   1        0.94        1.40      0.90 o
   0   5   1       88.24       74.63      1.39 o
   1   5   1       30.51       22.93      0.81 o
   2   5   1      231.66      195.14      2.94 o
   3   5   1      112.41      110.09      2.82 o
   4   5   1      114.45      109.89      3.12 o
   5   5   1      303.61      430.04      7.18 o
   6   5   1        2.16       -0.50      3.36 o
   7   5   1        9.20        6.45      4.10 o
  -4   6   1       23.61       22.65      3.18 o
  -3   6   1       82.02       78.21      3.34 o
  -2   6   1      219.78      260.29      5.26 o
  -1   6   1       15.38       24.90      3.99 o
   0   6   1        8.95        6.23      0.82 o
   1   6   1       36.61       27.81      1.61 o
   2   6   1       90.22       67.40      1.96 o
   3   6   1        8.57       11.80      2.52 o
   4   6   1        6.05        5.01      3.16 o
   5   6   1        6.33        5.14      3.53 o
   6   6   1       20.55       28.12      3.49 o
   7   6   1       56.02       67.18      4.28 o
  -3   7   1       55.54       47.27      3.16 o
  -2   7   1        0.60        0.56      2.70 o
  -1   7   1      208.98      221.98      3.85 o
   0   7   1      228.41      240.03      3.57 o
   1   7   1        5.87        1.72      1.84 o
   2   7   1      112.01      111.87      3.47 o
   3   7   1       25.98       25.21      2.96 o
   4   7   1        3.67        1.39      3.45 o
   5   7   1        0.17       -1.77      3.60 o
   6   7   1        0.04       -2.69      4.16 o
  -1   8   1        7.48        6.49      2.02 o
   0   8   1       14.94       15.25      1.79 o
   1   8   1      180.35      136.86     17.50 o
   2   8   1       65.72       48.34      3.21 o
   3   8   1       47.06       39.31      3.55 o
   4   8   1       89.43       81.46      4.24 o
   5   8   1        1.43        2.27      4.00 o
  -3  -8   2        7.08        8.70      3.23 o
  -2  -8   2       10.04       10.23      2.66 o
  -1  -8   2        0.01        1.79      1.86 o
   0  -8   2       95.52       99.27      2.69 o
  -5  -7   2       23.65       20.01      3.80 o
  -4  -7   2        8.55        1.46      3.90 o
  -3  -7   2       13.13       13.37      2.99 o
  -2  -7   2       89.52       86.91      3.44 o
  -1  -7   2        7.31        8.11      1.64 o
   0  -7   2        8.89        6.15      1.79 o
   1  -7   2       16.36       19.38      1.77 o
   2  -7   2       66.96       72.17      3.44 o
  -6  -6   2        7.76        8.18      3.40 o
  -5  -6   2        0.56        6.24      3.45 o
  -4  -6   2       22.62       26.55      3.11 o
  -3  -6   2       27.55       41.18      3.16 o
  -2  -6   2      156.26      179.04      4.61 o
  -1  -6   2       50.80       58.59      4.11 o
   0  -6   2       58.23       69.51      2.06 o
   1  -6   2        1.78        4.92      1.53 o
   2  -6   2       65.28       82.13      3.21 o
   3  -6   2       17.35       19.79      2.47 o
   4  -6   2        8.93        6.88      3.53 o
  -7  -5   2        1.10       -1.04      3.92 o
  -6  -5   2        0.05       -3.44      3.57 o
  -5  -5   2        2.49        1.26      3.19 o
  -4  -5   2       94.49      125.15      3.87 o
  -3  -5   2       26.47       16.90      1.61 o
  -2  -5   2        0.06        0.39      1.48 o
  -1  -5   2        1.25        0.67      1.02 o
   0  -5   2      490.70      432.11     11.52 o
   1  -5   2       35.00       32.41      1.65 o
   2  -5   2        2.42        1.42      2.56 o
   3  -5   2       21.67       25.51      2.68 o
   4  -5   2       40.79       38.74      3.26 o
   5  -5   2        1.73        1.46      3.26 o
  -7  -4   2        0.01       -2.54      3.61 o
  -6  -4   2        5.24        8.87      2.81 o
  -5  -4   2       11.63        7.92      2.84 o
  -4  -4   2       42.90       46.35      1.91 o
  -3  -4   2        0.32        1.46      1.54 o
  -2  -4   2      273.90      244.26      3.12 o
  -1  -4   2       49.29       44.47      0.95 o
   0  -4   2      216.68      228.60      2.81 o
   1  -4   2       10.39        8.63      1.34 o
   2  -4   2      324.11      352.81      4.19 o
   3  -4   2        2.08       -0.91      2.72 o
   4  -4   2       49.16       54.45      3.33 o
   5  -4   2       13.38       15.71      2.90 o
   6  -4   2        4.21       -0.13      3.38 o
  -7  -3   2        1.16        4.38      3.36 o
  -6  -3   2        6.71        5.51      2.78 o
  -5  -3   2        6.29        8.87      2.59 o
  -4  -3   2        6.45        4.98      1.35 o
  -3  -3   2       32.90       35.07      1.37 o
  -2  -3   2      616.39      611.58      4.18 o
  -1  -3   2       28.61       26.76      0.79 o
   0  -3   2       71.91       73.23      2.42 o
   1  -3   2       10.67       14.15      0.62 o
   2  -3   2      552.51      617.26      4.82 o
   3  -3   2        6.32        2.64      1.52 o
   4  -3   2       25.94       31.61      2.34 o
   5  -3   2        0.38       -1.50      3.04 o
   6  -3   2       26.46       28.11      3.22 o
  -7  -2   2        2.77        2.68      3.38 o
  -6  -2   2        4.91        5.58      3.08 o
  -5  -2   2        0.77        1.52      1.37 o
  -4  -2   2       40.45       40.68      1.53 o
  -3  -2   2       46.24       44.84      1.31 o
  -2  -2   2      100.23      112.71      1.82 o
  -1  -2   2       71.39       78.91      1.03 o
   0  -2   2     1567.10     1765.62     27.39 o
   1  -2   2       46.13       52.06      0.92 o
   2  -2   2      105.06       98.11      1.81 o
   3  -2   2        0.26        1.70      1.24 o
   4  -2   2      224.94      198.81      3.38 o
   5  -2   2        0.01        4.23      2.64 o
   6  -2   2        1.55        0.82      2.97 o
   7  -2   2        0.00       -0.61      3.44 o
  -7  -1   2        9.89       10.45      3.09 o
  -6  -1   2        7.34        7.31      2.60 o
  -5  -1   2       29.26       26.72      1.64 o
  -4  -1   2      124.03      112.92      2.54 o
  -3  -1   2        0.24        0.77      1.14 o
  -2  -1   2       21.06       21.40      0.82 o
  -1  -1   2       89.91       91.22      1.01 o
   0  -1   2     1509.88     1535.88     37.41 o
   1  -1   2       58.21       59.96      3.71 o
   2  -1   2      507.10      393.53      2.90 o
   3  -1   2        2.20        1.69      0.92 o
   4  -1   2      204.34      172.12      2.95 o
   5  -1   2        0.26       -0.05      1.69 o
   6  -1   2       18.53       18.95      2.81 o
   7  -1   2        0.24        1.25      3.06 o
  -7   0   2        0.38       -2.36      3.37 o
  -6   0   2        2.56        4.81      2.79 o
  -5   0   2       34.45       35.33      1.64 o
  -4   0   2        5.28        1.23      1.51 o
  -3   0   2      308.46      268.55      2.96 o
  -2   0   2      795.80      677.31      3.55 o
  -1   0   2       66.58       64.88      0.85 o
   0   0   2      286.76      277.34      5.05 o
   1   0   2       88.81       81.78      2.24 o
   2   0   2     1288.09     1038.96      4.18 o
   3   0   2       13.74       12.64      0.89 o
   4   0   2        3.91        3.61      1.05 o
   5   0   2        0.01       -0.58      1.59 o
   6   0   2       54.87       53.31      3.26 o
   7   0   2        0.44       -1.40      3.21 o
  -7   1   2        0.03        3.51      3.21 o
  -6   1   2        3.78        2.99      3.11 o
  -5   1   2       22.96       22.12      1.52 o
  -4   1   2       12.34       11.38      1.24 o
  -3   1   2       15.85       20.89      1.08 o
  -2   1   2       40.96       36.90      1.02 o
  -1   1   2     1425.56     1445.67     11.80 o
   0   1   2     1037.46     1170.66     11.79 o
   1   1   2      419.67      434.13      1.62 o
   2   1   2     1152.17     1050.92      4.12 o
   3   1   2       49.56       49.43      1.34 o
   4   1   2      147.49      131.75      2.54 o
   5   1   2        4.45        5.46      1.29 o
   6   1   2       10.91       11.46      2.68 o
   7   1   2        0.31        1.87      3.04 o
   8   1   2        4.55        4.78      3.77 o
  -7   2   2        2.13        6.07      3.41 o
  -6   2   2        3.99       11.13      2.70 o
  -5   2   2        6.16        8.04      2.47 o
  -4   2   2       35.91       37.21      1.58 o
  -3   2   2      101.42       91.94      2.13 o
  -2   2   2        0.12       -0.92      0.92 o
  -1   2   2       48.67       49.87      0.87 o
   0   2   2      283.58      333.44      6.65 o
   1   2   2      846.89      970.50      2.65 o
   2   2   2      106.95       97.11      1.59 o
   3   2   2      206.54      221.82      2.66 o
   4   2   2      442.15      426.17      4.09 o
   5   2   2       26.05       25.47      1.51 o
   6   2   2        2.55        5.26      3.02 o
   7   2   2        0.18        0.00      3.13 o
   8   2   2        4.26        0.99      3.70 o
  -6   3   2        0.04        1.35      2.93 o
  -5   3   2        2.01       -2.90      2.90 o
  -4   3   2        1.62        1.99      1.75 o
  -3   3   2       95.33       95.19      2.40 o
  -2   3   2      118.26      138.87      2.38 o
  -1   3   2       29.66       35.15      0.72 o
   0   3   2      148.08      173.19      1.97 o
   1   3   2      233.57      263.42      1.99 o
   2   3   2      138.46      144.03      2.01 o
   3   3   2       27.01       31.44      1.22 o
   4   3   2        7.27        8.69      1.26 o
   5   3   2       37.28       36.52      1.75 o
   6   3   2       54.99       58.93      3.31 o
   7   3   2       11.20       12.99      3.17 o
   8   3   2        0.05        4.89      3.60 o
  -6   4   2        1.77        4.58      3.31 o
  -5   4   2        5.17        5.66      3.07 o
  -4   4   2        0.31       -2.79      2.79 o
  -3   4   2       12.78        9.72      1.39 o
  -2   4   2        4.22       11.41      1.18 o
  -1   4   2      181.20      191.68      3.24 o
   0   4   2       65.78       64.57      1.15 o
   1   4   2       43.79       44.77      1.04 o
   2   4   2      188.87      184.73      2.51 o
   3   4   2       58.19       55.17      1.72 o
   4   4   2        6.43        3.53      1.81 o
   5   4   2        1.52        1.07      1.97 o
   6   4   2        8.73        9.73      2.87 o
   7   4   2        1.98       -0.33      3.48 o
   8   4   2        2.70        2.71      4.02 o
  -5   5   2        0.42       -0.35      3.12 o
  -4   5   2        7.26       12.98      2.63 o
  -3   5   2        4.58        5.12      2.83 o
  -2   5   2        3.15        2.42      1.73 o
  -1   5   2      136.70      127.26      1.75 o
   0   5   2       18.13       16.91      1.17 o
   1   5   2       33.32       32.11      0.91 o
   2   5   2        0.61        0.10      1.35 o
   3   5   2       84.31       85.23      2.52 o
   4   5   2       53.00       47.99      1.91 o
   5   5   2        0.15        4.91      3.12 o
   6   5   2        1.24        4.02      3.32 o
   7   5   2        0.14        5.66      3.12 o
  -4   6   2       33.40       31.02      3.24 o
  -3   6   2        9.63        5.25      2.75 o
  -2   6   2        3.49        7.40      2.08 o
  -1   6   2        8.37       11.77      1.52 o
   0   6   2       27.53       24.44      3.58 o
   1   6   2      126.20       98.75      2.26 o
   2   6   2        3.10        2.51      1.20 o
   3   6   2        3.46        5.53      2.35 o
   4   6   2       10.64        5.97      2.81 o
   5   6   2       19.32       19.28      3.20 o
   6   6   2        5.42        5.63      3.72 o
   7   6   2        4.31       10.25      3.44 o
  -3   7   2        8.29       11.54      2.60 o
  -2   7   2       72.55       72.95      3.29 o
  -1   7   2        5.21        5.66      1.88 o
   0   7   2        8.01        7.30      2.27 o
   1   7   2       54.57       52.79      4.45 o
   2   7   2       21.21       20.33      2.44 o
   3   7   2       14.45       14.59      2.94 o
   4   7   2        1.48        0.68      3.31 o
   5   7   2        7.26        4.02      3.82 o
   6   7   2        2.14        4.34      3.85 o
  -2   8   2       35.83       31.93      2.95 o
  -1   8   2       32.09       32.37      1.93 o
   0   8   2       44.93       38.32      1.98 o
   1   8   2        6.52        5.91      1.83 o
   2   8   2       40.63       35.78      2.88 o
   3   8   2       25.86       25.70      3.15 o
   4   8   2        0.37       -0.11      3.27 o
   5   8   2        0.25        4.72      3.80 o
   2   9   2        1.93        1.07      3.01 o
  -4  -7   3       16.64       17.24      3.42 o
  -3  -7   3        1.41        2.44      3.40 o
  -2  -7   3        0.48        7.06      2.35 o
  -1  -7   3       14.98       13.26      1.81 o
   0  -7   3       35.18       40.39      2.07 o
   1  -7   3       62.60       69.38      2.64 o
   2  -7   3       30.97       31.58      3.05 o
  -5  -6   3       90.98       99.38      4.65 o
  -4  -6   3        1.29       -3.01      3.62 o
  -3  -6   3      615.80      754.94      9.52 o
  -2  -6   3       68.11       70.71      3.24 o
  -1  -6   3       76.53       87.79      2.27 o
   0  -6   3       43.49       49.57      2.21 o
   1  -6   3       50.60       59.29      3.48 o
   2  -6   3       10.62       19.36      2.42 o
   3  -6   3       11.00       10.51      2.49 o
  -6  -5   3        5.48        6.24      3.60 o
  -5  -5   3       18.97       16.98      3.17 o
  -4  -5   3       21.39       24.34      2.98 o
  -3  -5   3       31.51       44.36      3.08 o
  -2  -5   3        4.02        5.49      2.01 o
  -1  -5   3     1436.05     1263.73      5.30 o
   0  -5   3       71.06       67.76      3.15 o
   1  -5   3      512.75      651.12      5.06 o
   2  -5   3      118.88      142.08      3.63 o
   3  -5   3       10.45       12.98      2.58 o
   4  -5   3        3.05       -3.19      3.19 o
   5  -5   3        0.01       -3.03      3.39 o
  -7  -4   3        2.86        3.57      3.84 o
  -6  -4   3       30.68       24.62      3.43 o
  -5  -4   3        4.98        3.56      3.12 o
  -4  -4   3       78.15       82.22      3.38 o
  -3  -4   3      112.11      119.17      2.90 o
  -2  -4   3       10.19       10.79      1.19 o
  -1  -4   3      128.52      118.97      3.13 o
   0  -4   3       19.38       19.69      2.83 o
   1  -4   3     1185.70     1187.51     37.71 o
   2  -4   3        9.78        9.83      1.50 o
   3  -4   3      820.22      851.05      9.08 o
   4  -4   3       71.97       75.05      3.63 o
   5  -4   3       13.66        8.14      2.88 o
  -7  -3   3        0.48        4.00      3.47 o
  -6  -3   3        0.04        0.91      3.18 o
  -5  -3   3        6.20        2.06      3.07 o
  -4  -3   3       33.69       34.40      1.74 o
  -3  -3   3      134.15      133.06      2.78 o
  -2  -3   3      339.53      364.05      3.55 o
  -1  -3   3       66.68       73.79      1.24 o
   0  -3   3       23.54       28.66      0.73 o
   1  -3   3      826.95      868.12     25.13 o
   2  -3   3        2.32        1.59      0.96 o
   3  -3   3      208.65      196.15      3.41 o
   4  -3   3        0.35       -0.49      2.91 o
   5  -3   3      432.83      413.55      7.42 o
   6  -3   3       15.31       16.07      3.15 o
  -7  -2   3        0.02        1.65      3.24 o
  -6  -2   3        2.85        2.62      3.13 o
  -5  -2   3       15.90       13.54      2.73 o
  -4  -2   3       11.11       10.78      1.32 o
  -3  -2   3        8.99        7.73      1.11 o
  -2  -2   3        0.63       21.91      1.13 o
  -1  -2   3      428.86      451.63     14.33 o
   0  -2   3      424.79      519.58     11.14 o
   1  -2   3       67.32       64.39      3.42 o
   2  -2   3       97.35       95.08      1.94 o
   3  -2   3      557.25      514.61      4.62 o
   4  -2   3        7.84        6.10      1.35 o
   5  -2   3        0.10       -1.30      2.86 o
   6  -2   3        0.01       -0.85      3.15 o
   7  -2   3       98.77       86.39      4.57 o
  -7  -1   3        5.60        5.79      3.47 o
  -6  -1   3        0.16        3.47      2.96 o
  -5  -1   3        7.82        8.17      2.23 o
  -4  -1   3       44.72       42.28      1.56 o
  -3  -1   3       43.33       42.14      1.30 o
  -2  -1   3       13.29       10.63      0.82 o
  -1  -1   3      403.29      417.82      5.43 o
   0  -1   3      163.87      159.92      6.80 o
   1  -1   3      163.59      156.80     11.85 o
   2  -1   3       86.20       80.84      1.66 o
   3  -1   3      320.75      289.41      3.29 o
   4  -1   3       42.24       41.42      1.57 o
   5  -1   3       82.63       83.97      2.96 o
   6  -1   3       12.24        7.64      2.85 o
   7  -1   3        5.97        4.55      3.40 o
  -7   0   3        1.82       -0.59      3.46 o
  -6   0   3        7.33        7.95      2.71 o
  -5   0   3       22.39       21.50      2.44 o
  -4   0   3       22.48       24.43      1.40 o
  -3   0   3      109.28      100.86      2.14 o
  -2   0   3      142.45      110.32      1.76 o
  -1   0   3        8.63        5.77      0.49 o
   0   0   3        4.96        4.64      0.47 o
   1   0   3      790.20      756.85     17.88 o
   2   0   3       96.09       72.04      1.46 o
   3   0   3        6.49        6.10      0.91 o
   4   0   3        2.92        4.65      1.13 o
   5   0   3      116.03      106.54      2.82 o
   6   0   3        5.71        3.09      3.16 o
   7   0   3        3.59        4.62      2.66 o
  -7   1   3        1.39        1.33      3.17 o
  -6   1   3        0.80        1.31      2.87 o
  -5   1   3        0.16       -1.22      2.83 o
  -4   1   3        1.82        2.02      1.57 o
  -3   1   3       23.80       25.69      1.18 o
  -2   1   3      205.06      198.29      2.30 o
  -1   1   3      373.27      380.83      1.98 o
   0   1   3       30.61       28.06      1.64 o
   1   1   3      380.31      373.40      1.74 o
   2   1   3       61.08       62.88      1.35 o
   3   1   3      211.47      214.76      2.66 o
   4   1   3        0.22       -1.34      1.34 o
   5   1   3       44.77       38.81      1.66 o
   6   1   3        0.90        2.18      2.98 o
   7   1   3       10.13       13.58      2.97 o
   8   1   3        1.15        3.45      3.73 o
  -7   2   3        0.11       -2.43      3.55 o
  -6   2   3        0.61        0.96      3.22 o
  -5   2   3        5.92        3.82      2.78 o
  -4   2   3        9.46       12.70      1.36 o
  -3   2   3        0.29       -0.64      1.31 o
  -2   2   3       76.33       71.42      1.68 o
  -1   2   3        2.76        3.63      0.48 o
   0   2   3      233.16      258.49      1.56 o
   1   2   3      120.60      130.79      1.20 o
   2   2   3       25.00       25.97      0.89 o
   3   2   3      242.98      246.25      2.87 o
   4   2   3        6.98        7.02      1.17 o
   5   2   3        8.63        8.06      1.40 o
   6   2   3        0.84       -0.51      2.97 o
   7   2   3       14.58       19.89      2.98 o
   8   2   3        1.49        5.53      3.75 o
  -6   3   3        1.26       -1.50      3.41 o
  -5   3   3        4.46        5.80      2.92 o
  -4   3   3       31.33       35.34      2.79 o
  -3   3   3       18.91       20.15      1.32 o
  -2   3   3        0.02        0.40      1.23 o
  -1   3   3        7.21        5.98      0.53 o
   0   3   3      402.29      455.70      2.80 o
   1   3   3        3.93        3.54      0.50 o
   2   3   3        9.38       10.86      0.85 o
   3   3   3        6.43        4.44      1.08 o
   4   3   3       31.32       34.83      1.45 o
   5   3   3       38.93       39.71      1.71 o
   6   3   3        2.67        1.31      2.91 o
   7   3   3        0.10       -0.32      3.33 o
   8   3   3        0.04       -1.77      3.68 o
  -6   4   3        6.41        7.03      3.09 o
  -5   4   3        0.47       -2.32      2.97 o
  -4   4   3        0.28       -2.75      2.75 o
  -3   4   3       39.44       37.50      1.69 o
  -2   4   3      128.86      138.57      2.82 o
  -1   4   3        7.61        8.50      0.75 o
   0   4   3      127.08      145.49      2.08 o
   1   4   3       45.31       42.30      0.90 o
   2   4   3      151.88      144.29      2.34 o
   3   4   3        0.01        1.16      1.38 o
   4   4   3       10.72        9.97      1.43 o
   5   4   3       14.85       12.97      1.65 o
   6   4   3        2.85        5.42      2.67 o
   7   4   3        1.76        4.40      3.39 o
   8   4   3        2.31        7.37      3.78 o
  -5   5   3        7.77        5.10      3.52 o
  -4   5   3       18.74       20.07      2.84 o
  -3   5   3        8.91        6.83      2.35 o
  -2   5   3       13.51       11.12      1.47 o
  -1   5   3       95.63       89.20      1.55 o
   0   5   3       89.86       88.93      1.52 o
   1   5   3        8.03        6.57      0.76 o
   2   5   3      275.28      242.57      3.21 o
   3   5   3       32.22       28.23      1.56 o
   4   5   3        0.75       -1.81      1.93 o
   5   5   3        6.26        5.12      3.33 o
   6   5   3        4.98        5.62      3.38 o
   7   5   3        2.03        6.54      3.11 o
  -4   6   3        0.33       -1.64      3.23 o
  -3   6   3        5.00        1.95      2.73 o
  -2   6   3       11.39       10.60      2.30 o
  -1   6   3       48.63       59.33      1.88 o
   0   6   3       46.84       41.51      1.07 o
   1   6   3       41.70       32.01      1.47 o
   2   6   3        3.37        4.55      1.18 o
   3   6   3       26.69       33.86      2.89 o
   4   6   3      110.11      100.34      3.78 o
   5   6   3        3.73       -3.40      3.40 o
   6   6   3        7.48       10.95      3.19 o
   7   6   3        3.30        6.64      4.02 o
  -3   7   3       48.29       42.52      3.12 o
  -2   7   3        1.25        2.71      2.56 o
  -1   7   3        3.29        2.01      1.78 o
   0   7   3        0.13        0.81      1.65 o
   1   7   3       58.30       61.53      1.98 o
   2   7   3       20.74       22.95      2.43 o
   3   7   3        0.34        4.16      2.96 o
   4   7   3        3.72       -0.39      3.24 o
   5   7   3       10.42       13.18      3.19 o
   6   7   3       13.15       11.62      3.59 o
  -1   8   3       37.84       35.45      3.01 o
   0   8   3        0.44        2.52      1.84 o
   1   8   3       35.17       29.66      1.91 o
   2   8   3        3.57        4.98      2.70 o
   3   8   3       12.53       10.91      2.95 o
   4   8   3        0.90        0.56      3.41 o
   5   8   3        1.75       -0.99      3.87 o
   2   9   3        0.57       -0.64      3.12 o
  -3  -7   4       31.26       30.42      3.61 o
  -2  -7   4        9.50       10.52      2.73 o
  -1  -7   4        0.02        0.60      2.21 o
   0  -7   4       37.68       33.74      2.09 o
   1  -7   4       10.41       14.01      1.88 o
  -5  -6   4       41.97       36.88      4.05 o
  -4  -6   4        4.98        6.71      3.55 o
  -3  -6   4       73.04       90.56      4.12 o
  -2  -6   4        1.59       -1.29      3.02 o
  -1  -6   4       83.60       88.56      3.35 o
   0  -6   4       72.63       88.64      2.32 o
   1  -6   4        6.20        5.59      1.76 o
   2  -6   4        9.70        5.95      2.46 o
   3  -6   4        1.68        5.48      2.80 o
  -6  -5   4        3.06       -2.64      3.97 o
  -5  -5   4       14.54       12.50      3.15 o
  -4  -5   4       37.09       42.62      3.29 o
  -3  -5   4      135.47      155.78      4.30 o
  -2  -5   4       23.49       20.14      2.56 o
  -1  -5   4      195.93      236.20     11.28 o
   0  -5   4       26.19       28.94      1.75 o
   1  -5   4      154.54      171.76      5.71 o
   2  -5   4       77.50       88.22      3.25 o
   3  -5   4       14.66        7.04      2.89 o
   4  -5   4        0.97        4.69      3.16 o
  -6  -4   4       41.87       43.79      3.62 o
  -5  -4   4        7.36        9.89      2.78 o
  -4  -4   4        0.01       -2.10      2.98 o
  -3  -4   4        4.03        5.89      3.03 o
  -2  -4   4      225.00      215.63      3.38 o
  -1  -4   4      259.25      251.09      6.35 o
   0  -4   4        1.26        0.83      1.00 o
   1  -4   4      407.18      386.62      8.52 o
   2  -4   4      130.49      130.66      3.44 o
   3  -4   4      241.01      232.38      5.49 o
   4  -4   4        7.77        6.11      3.33 o
   5  -4   4       25.48       25.26      2.94 o
  -7  -3   4       10.68        6.95      3.42 o
  -6  -3   4       31.13       31.58      3.29 o
  -5  -3   4       32.19       34.87      3.10 o
  -4  -3   4      280.09      270.75      5.67 o
  -3  -3   4       27.69       22.32      1.53 o
  -2  -3   4      140.72      158.52      2.72 o
  -1  -3   4       23.25       23.93      0.80 o
   0  -3   4      459.23      463.53     27.91 o
   1  -3   4      154.97      154.26      5.64 o
   2  -3   4       71.54       58.19      1.74 o
   3  -3   4      365.55      352.41      4.54 o
   4  -3   4       87.10       80.91      3.53 o
   5  -3   4      228.51      188.73      5.02 o
   6  -3   4        2.67       -0.86      3.58 o
  -7  -2   4        0.11       -3.56      3.56 o
  -6  -2   4        0.19        0.52      3.21 o
  -5  -2   4       19.05       18.45      2.68 o
  -4  -2   4       27.89       26.55      1.68 o
  -3  -2   4      271.13      275.62      3.63 o
  -2  -2   4      943.05     1079.28      5.87 o
  -1  -2   4        0.08        2.16      0.64 o
   0  -2   4     1402.93     1582.96     24.96 o
   1  -2   4       96.91      100.58      5.35 o
   2  -2   4      120.49       89.47      2.09 o
   3  -2   4        4.05        4.11      1.19 o
   4  -2   4      127.06      115.46      3.47 o
   5  -2   4      120.02      120.91      3.97 o
   6  -2   4       10.84       13.45      3.00 o
  -7  -1   4        9.57        2.45      3.84 o
  -6  -1   4        0.14        1.65      2.98 o
  -5  -1   4        4.23        1.86      2.90 o
  -4  -1   4        8.43        8.05      1.36 o
  -3  -1   4        3.56        0.83      1.42 o
  -2  -1   4        1.48        3.00      0.88 o
  -1  -1   4      760.21      857.37     13.50 o
   0  -1   4     1132.88     1337.13     36.59 o
   1  -1   4      173.43      200.81     11.78 o
   2  -1   4     2351.62     1946.24      7.30 o
   3  -1   4       37.28       36.34      1.36 o
   4  -1   4       20.62       22.16      1.44 o
   5  -1   4        8.12        3.83      2.91 o
   6  -1   4       36.54       33.66      3.14 o
   7  -1   4       14.91       10.88      3.45 o
  -7   0   4       22.78       22.88      3.45 o
  -6   0   4       30.90       24.51      3.10 o
  -5   0   4      110.99      107.50      3.71 o
  -4   0   4        0.11        1.42      1.60 o
  -3   0   4        0.47        0.31      1.30 o
  -2   0   4        3.45        2.68      0.80 o
  -1   0   4      384.53      384.71      2.97 o
   0   0   4       78.05       80.86      1.51 o
   1   0   4      327.43      356.88     11.07 o
   2   0   4      153.82      154.74      2.12 o
   3   0   4      208.68      189.52      2.79 o
   4   0   4      956.88      882.17      6.33 o
   5   0   4        0.02       -0.49      1.84 o
   6   0   4       83.79       90.04      3.71 o
   7   0   4        3.31        5.80      3.42 o
  -7   1   4        0.05       -3.30      3.52 o
  -6   1   4       24.17       31.39      3.02 o
  -5   1   4       50.60       49.08      3.14 o
  -4   1   4      169.28      165.07      3.28 o
  -3   1   4      723.52      729.10      5.39 o
  -2   1   4        5.58        6.39      0.84 o
  -1   1   4      289.02      315.33      1.91 o
   0   1   4       25.73       22.55      0.89 o
   1   1   4      626.51      650.04      7.30 o
   2   1   4       58.10       53.09      1.39 o
   3   1   4        0.23        0.36      1.21 o
   4   1   4        7.77        4.48      1.24 o
   5   1   4       45.25       47.11      1.77 o
   6   1   4      170.95      166.24      4.41 o
   7   1   4        2.77        3.39      3.26 o
  -6   2   4       26.50       24.56      3.32 o
  -5   2   4        3.75        2.21      2.79 o
  -4   2   4       16.08       18.55      1.50 o
  -3   2   4       10.94       13.50      1.25 o
  -2   2   4      607.01      589.42      4.25 o
  -1   2   4     1549.58     1670.72     20.27 o
   0   2   4      188.43      215.41      2.57 o
   1   2   4     1613.24     1756.81      4.23 o
   2   2   4       44.49       42.36      1.18 o
   3   2   4       30.84       29.15      1.23 o
   4   2   4        0.18       -0.96      1.50 o
   5   2   4        9.39        8.04      1.42 o
   6   2   4        7.74       11.02      2.62 o
   7   2   4        1.88        1.18      3.33 o
   8   2   4       21.07       21.29      3.57 o
  -6   3   4       24.91       23.65      3.56 o
  -5   3   4       45.88       47.00      3.35 o
  -4   3   4      171.04      199.74      5.03 o
  -3   3   4        4.49        5.66      1.22 o
  -2   3   4       23.70       23.96      1.30 o
  -1   3   4       64.94       58.56      1.13 o
   0   3   4      730.48      746.94      7.18 o
   1   3   4      675.55      779.85      3.11 o
   2   3   4      394.86      398.05      3.38 o
   3   3   4     1227.49     1279.72      6.73 o
   4   3   4        2.58        5.11      1.23 o
   5   3   4       37.61       34.88      1.74 o
   6   3   4        3.25       -0.63      3.06 o
   7   3   4        0.04        3.26      3.14 o
   8   3   4        0.48       -1.41      3.79 o
  -5   4   4      144.21      144.01      4.48 o
  -4   4   4       27.72       27.83      3.12 o
  -3   4   4      207.44      253.48      5.42 o
  -2   4   4      374.49      368.86      4.34 o
  -1   4   4       33.96       30.12      0.85 o
   0   4   4      321.76      336.80      2.34 o
   1   4   4      130.46      136.08      1.58 o
   2   4   4      120.86      111.51      2.22 o
   3   4   4       34.37       34.71      1.51 o
   4   4   4      197.99      190.76      3.44 o
   5   4   4      284.12      414.36      6.75 o
   6   4   4        4.89        7.60      2.67 o
   7   4   4       39.12       40.08      3.65 o
  -5   5   4        1.33       -1.71      3.35 o
  -4   5   4       65.87       64.61      3.59 o
  -3   5   4      157.14      191.88      5.08 o
  -2   5   4       13.50       14.18      2.43 o
  -1   5   4      347.73      280.80      2.57 o
   0   5   4      257.69      235.45      2.27 o
   1   5   4      210.57      183.84      2.04 o
   2   5   4      423.85      368.92      3.93 o
   3   5   4       13.27       10.82      1.41 o
   4   5   4        3.19        1.72      1.98 o
   5   5   4        0.22        0.18      3.11 o
   6   5   4       38.86       50.78      3.54 o
   7   5   4       33.96       41.85      3.78 o
  -4   6   4        3.16        4.21      3.17 o
  -3   6   4        7.24        8.98      2.37 o
  -2   6   4      157.77      177.15      4.72 o
  -1   6   4       63.28       69.01      2.25 o
   0   6   4       19.60       24.81      1.73 o
   1   6   4      176.37      127.10      3.74 o
   2   6   4       63.32       45.29      1.66 o
   3   6   4      168.39      175.00      4.97 o
   4   6   4      164.86      168.32      4.35 o
   5   6   4        4.47        4.18      3.48 o
   6   6   4       18.22       19.31      3.46 o
   7   6   4        0.03       -3.67      3.82 o
  -3   7   4        2.26        2.11      2.88 o
  -2   7   4        3.69        2.00      2.86 o
  -1   7   4       19.34       20.65      1.74 o
   0   7   4      174.59      182.26      4.56 o
   1   7   4        9.27       11.14      2.20 o
   2   7   4       49.60       50.55      2.78 o
   3   7   4       34.04       35.61      3.04 o
   4   7   4       16.96       12.58      3.11 o
   5   7   4       50.19       45.21      3.70 o
   6   7   4       37.05       30.69      4.00 o
  -1   8   4        0.16       -1.00      1.93 o
   0   8   4       42.15       33.51      1.99 o
   1   8   4       12.58       12.18      1.72 o
   2   8   4       56.66       45.46      2.93 o
   3   8   4        1.41       -1.41      3.36 o
   4   8   4       43.91       39.06      3.45 o
   5   8   4        7.20        4.47      4.00 o
  -1  -7   5       54.69       55.50      3.49 o
  -4  -6   5        3.23        4.97      3.52 o
  -3  -6   5        6.78        5.73      2.91 o
  -2  -6   5        3.99        9.26      2.30 o
  -1  -6   5       73.31       76.18      2.33 o
   0  -6   5       21.76       23.62      1.86 o
   1  -6   5       19.10       21.52      1.80 o
   2  -6   5        0.06       -0.63      2.90 o
  -5  -5   5        0.40       -2.79      3.60 o
  -4  -5   5        3.76        6.54      2.74 o
  -3  -5   5       25.53       23.22      3.03 o
  -2  -5   5       13.24       14.41      2.43 o
  -1  -5   5        2.70        2.42      1.71 o
   0  -5   5        0.94        2.83      1.68 o
   1  -5   5      158.29      182.79      3.21 o
   2  -5   5       12.93       12.32      2.55 o
   3  -5   5        4.91        1.98      3.22 o
   4  -5   5        1.19       -1.37      3.47 o
  -6  -4   5        0.97        6.76      3.52 o
  -5  -4   5        0.54        2.10      3.25 o
  -4  -4   5        0.14        2.74      2.50 o
  -3  -4   5        2.94        0.52      2.92 o
  -2  -4   5       35.38       37.72      2.40 o
  -1  -4   5       45.40       45.21      1.78 o
   0  -4   5        3.05        7.94      2.81 o
   1  -4   5       81.07       80.68      4.37 o
   2  -4   5        5.93        0.69      2.58 o
   3  -4   5       80.66       83.82      3.57 o
   4  -4   5        0.97        3.38      2.96 o
   5  -4   5       28.08       26.44      3.44 o
  -6  -3   5        3.15        3.29      3.58 o
  -5  -3   5        1.07       -0.30      3.25 o
  -4  -3   5        6.20        5.07      2.94 o
  -3  -3   5        0.29        1.15      2.87 o
  -2  -3   5       19.77       19.98      1.28 o
  -1  -3   5       33.79       36.69      0.95 o
   0  -3   5       48.29       44.76      1.84 o
   1  -3   5        2.48        2.29      1.63 o
   2  -3   5        2.12        2.06      1.47 o
   3  -3   5      102.24       97.87      3.39 o
   4  -3   5        0.84        3.68      2.79 o
   5  -3   5       11.46        8.90      2.83 o
   6  -3   5        0.10        1.55      3.27 o
  -6  -2   5        1.59        2.36      3.20 o
  -5  -2   5        5.36        9.97      2.55 o
  -4  -2   5       44.31       43.12      3.08 o
  -3  -2   5        1.07        1.28      1.59 o
  -2  -2   5        0.06        2.15      1.33 o
  -1  -2   5       10.92       11.54      0.71 o
   0  -2   5      112.01      106.32      3.65 o
   1  -2   5       30.21       29.31      2.25 o
   2  -2   5        2.43        4.90      0.98 o
   3  -2   5       27.21       27.59      1.49 o
   4  -2   5        1.00        4.58      2.67 o
   5  -2   5       21.82       26.36      2.80 o
   6  -2   5        0.09        0.00      3.17 o
  -6  -1   5        7.46        6.66      3.47 o
  -5  -1   5        4.51       -1.66      3.04 o
  -4  -1   5        1.19        5.01      2.74 o
  -3  -1   5       48.66       45.74      1.59 o
  -2  -1   5      176.60      174.24      2.63 o
  -1  -1   5       15.51       19.97      1.13 o
   0  -1   5      117.67      133.73      3.54 o
   1  -1   5       37.76       38.37      1.24 o
   2  -1   5       47.82       41.59      1.29 o
   3  -1   5        0.72       -1.43      1.43 o
   4  -1   5        3.77        0.73      1.72 o
   5  -1   5       29.25       30.11      2.81 o
   6  -1   5        0.71       -0.54      3.11 o
   7  -1   5        0.27       -3.68      3.68 o
  -6   0   5        4.76        5.11      3.11 o
  -5   0   5        0.12       -0.27      2.80 o
  -4   0   5       23.14       22.56      1.59 o
  -3   0   5        1.09        1.64      1.11 o
  -2   0   5       95.15       89.75      1.96 o
  -1   0   5      138.69      149.58      1.54 o
   0   0   5      118.13      116.05      1.40 o
   1   0   5      163.55      199.06     13.87 o
   2   0   5      353.87      296.85      3.07 o
   3   0   5        6.56        4.47      1.09 o
   4   0   5        7.16       10.21      1.38 o
   5   0   5        4.47        2.40      2.80 o
   6   0   5        0.08        3.82      2.97 o
   7   0   5        5.03        5.54      2.94 o
  -6   1   5        3.62        0.34      3.47 o
  -5   1   5       18.26       19.71      2.66 o
  -4   1   5        3.39        0.16      2.76 o
  -3   1   5        1.19        1.59      1.49 o
  -2   1   5        6.38        5.94      0.93 o
  -1   1   5        2.93        1.69      0.53 o
   0   1   5      324.95      339.06      2.07 o
   1   1   5       77.89       82.43      1.45 o
   2   1   5        0.38        1.55      0.99 o
   3   1   5      173.00      182.88      2.86 o
   4   1   5      168.57      163.08      3.08 o
   5   1   5        1.69        3.32      2.85 o
   6   1   5       30.59       33.14      3.18 o
   7   1   5        2.62        3.08      3.25 o
  -6   2   5        0.53       -2.14      3.32 o
  -5   2   5        8.07        7.61      2.58 o
  -4   2   5       23.23       20.98      2.64 o
  -3   2   5       66.17       68.33      2.05 o
  -2   2   5       18.38       23.21      1.15 o
  -1   2   5       64.55       82.41      1.57 o
   0   2   5       21.52       16.94      0.60 o
   1   2   5        1.54        0.26      0.65 o
   2   2   5      149.00      144.25      2.23 o
   3   2   5        0.72       -1.25      1.25 o
   4   2   5       33.36       34.86      1.54 o
   5   2   5       53.99       69.04      2.87 o
   6   2   5       18.22       21.64      2.88 o
   7   2   5        4.23        2.35      3.52 o
  -6   3   5       24.31       24.10      3.44 o
  -5   3   5       21.62       20.45      2.97 o
  -4   3   5        1.11        1.41      2.76 o
  -3   3   5       68.91       60.46      1.82 o
  -2   3   5       76.66       86.80      2.36 o
  -1   3   5       65.01       62.56      1.22 o
   0   3   5      149.27      173.64      1.70 o
   1   3   5      234.33      256.18      1.99 o
   2   3   5       20.67       14.03      0.98 o
   3   3   5        9.93       15.21      1.19 o
   4   3   5       11.16       10.69      1.35 o
   5   3   5        0.16        1.20      2.88 o
   6   3   5       13.09       15.11      2.95 o
   7   3   5       10.06       10.48      2.93 o
  -5   4   5      304.85      286.77      7.37 o
  -4   4   5      112.04      128.46      4.28 o
  -3   4   5      207.13      234.57      5.37 o
  -2   4   5       74.42       69.78      2.15 o
  -1   4   5      159.84      134.03      1.76 o
   0   4   5       32.88       38.04      0.87 o
   1   4   5        0.05        0.58      1.08 o
   2   4   5      282.35      270.58      3.28 o
   3   4   5      156.49      161.08      3.03 o
   4   4   5        3.67        3.61      1.38 o
   5   4   5       38.94       59.94      3.26 o
   6   4   5        0.99        0.78      2.91 o
   7   4   5        2.36        3.01      3.39 o
  -4   5   5        6.19        6.20      3.59 o
  -3   5   5      691.27      818.79      9.64 o
  -2   5   5      223.42      270.87      5.25 o
  -1   5   5      911.52      706.71      4.01 o
   0   5   5      342.20      300.81      2.62 o
   1   5   5       33.48       26.80      0.96 o
   2   5   5       17.37       15.88      1.23 o
   3   5   5       31.64       31.18      1.67 o
   4   5   5      115.69      141.99      3.96 o
   5   5   5       29.68       35.55      3.32 o
   6   5   5       19.81       23.73      3.15 o
   7   5   5       24.55       21.07      3.84 o
  -4   6   5       11.32       19.27      3.10 o
  -3   6   5        2.69        1.71      2.97 o
  -2   6   5        1.65       -0.93      2.71 o
  -1   6   5      647.21      717.72     17.34 o
   0   6   5      152.90      182.08      5.47 o
   1   6   5     1487.55     1672.97     31.83 o
   2   6   5      396.27      436.45      6.23 o
   3   6   5       47.51       53.53      3.19 o
   4   6   5      113.07      125.42      4.03 o
   5   6   5       10.54        8.36      3.05 o
   6   6   5        5.03        3.26      3.64 o
   7   6   5        1.85       -1.94      3.89 o
  -3   7   5        0.97       -1.63      3.00 o
  -2   7   5        2.57        2.27      2.93 o
  -1   7   5       75.44       77.95      2.26 o
   0   7   5       14.53       16.47      1.65 o
   1   7   5      173.86      157.82      5.90 o
   2   7   5       34.13       30.57      2.75 o
   3   7   5      929.00      868.69     10.09 o
   4   7   5      179.94      169.47      4.79 o
   5   7   5      140.24      113.40      4.66 o
   6   7   5       93.09       77.21      4.63 o
  -1   8   5        5.49        3.04      2.06 o
   0   8   5        8.16        7.21      2.17 o
   1   8   5       87.03       75.81      4.38 o
   2   8   5        4.34        3.00      2.94 o
   3   8   5        3.17        2.11      3.26 o
   4   8   5        4.61        5.74      3.17 o
   5   8   5      258.58      175.66      5.64 o
  -3  -6   6        0.72        0.61      3.58 o
  -2  -6   6       27.11       26.92      3.04 o
  -1  -6   6       44.93       39.72      3.37 o
   0  -6   6        9.95        8.68      1.86 o
   1  -6   6        2.07       -2.01      2.11 o
  -4  -5   6        2.68        4.25      3.35 o
  -3  -5   6        6.22        7.89      2.75 o
  -2  -5   6        0.45        0.45      2.48 o
  -1  -5   6       11.28       12.31      3.34 o
   0  -5   6       77.97       82.50      6.23 o
   1  -5   6       35.41       31.40      1.83 o
   2  -5   6        6.66        4.10      2.89 o
   3  -5   6       13.68       12.41      3.11 o
  -5  -4   6        0.64       -0.85      3.45 o
  -4  -4   6        2.24       -3.33      3.33 o
  -3  -4   6       35.83       34.63      3.10 o
  -2  -4   6        6.86        3.76      2.68 o
  -1  -4   6        0.06        1.20      1.65 o
   0  -4   6       21.81       23.13      2.70 o
   1  -4   6       41.77       39.15      1.94 o
   2  -4   6       42.94       44.73      2.79 o
   3  -4   6        2.61        1.45      3.00 o
   4  -4   6       35.46       36.99      3.40 o
  -6  -3   6        1.70        3.70      3.67 o
  -5  -3   6        0.41       -0.78      3.32 o
  -4  -3   6        0.02        2.53      2.98 o
  -3  -3   6        7.34        8.19      2.48 o
  -2  -3   6       27.98       36.36      2.52 o
  -1  -3   6       75.77       65.30      1.67 o
   0  -3   6        1.37        1.18      0.99 o
   1  -3   6       44.18       36.15      1.66 o
   2  -3   6       52.48       54.56      2.74 o
   3  -3   6       12.20       13.74      2.49 o
   4  -3   6        1.41       -0.10      2.94 o
   5  -3   6        0.30        2.72      3.27 o
  -6  -2   6        0.71        8.42      2.91 o
  -5  -2   6       28.10       27.63      3.15 o
  -4  -2   6       11.72        9.72      2.75 o
  -3  -2   6        3.86        2.46      2.77 o
  -2  -2   6       14.03       15.23      1.24 o
  -1  -2   6       90.48       89.28      2.40 o
   0  -2   6       44.52       49.96      2.87 o
   1  -2   6       15.00       14.88      1.37 o
   2  -2   6       51.86       37.49      1.46 o
   3  -2   6       77.01       66.15      3.00 o
   4  -2   6       14.53       16.67      2.59 o
   5  -2   6        0.84        1.28      3.09 o
   6  -2   6        1.56        6.46      2.99 o
  -6  -1   6        0.04       -0.72      3.23 o
  -5  -1   6        3.14        4.47      3.14 o
  -4  -1   6       11.86        4.84      3.11 o
  -3  -1   6      138.09      132.59      3.05 o
  -2  -1   6       16.88       18.24      1.19 o
  -1  -1   6      164.29      161.52      3.45 o
   0  -1   6       84.54       84.73      3.81 o
   1  -1   6       98.61       96.06      3.01 o
   2  -1   6        1.54        1.69      1.24 o
   3  -1   6        7.60        6.00      1.29 o
   4  -1   6       54.10       51.54      3.09 o
   5  -1   6       21.38       20.37      2.76 o
   6  -1   6        0.04       -1.26      3.16 o
  -6   0   6        1.41        3.24      3.31 o
  -5   0   6       14.29       13.74      2.84 o
  -4   0   6        5.73        5.26      2.80 o
  -3   0   6        6.93       10.56      1.26 o
  -2   0   6       51.49       41.51      1.43 o
  -1   0   6      192.77      192.53      3.86 o
   0   0   6        0.81        1.76      0.75 o
   1   0   6      602.27      582.68     24.80 o
   2   0   6       93.76       81.90      2.02 o
   3   0   6        0.59        0.71      1.45 o
   4   0   6       19.26       16.27      1.49 o
   5   0   6       10.11        5.32      2.89 o
   6   0   6       10.69       10.16      2.89 o
   7   0   6        0.93       -3.54      3.54 o
  -6   1   6        2.36       -0.86      3.42 o
  -5   1   6        0.83        2.35      3.03 o
  -4   1   6        1.74        3.09      2.71 o
  -3   1   6       26.23       24.97      1.49 o
  -2   1   6       74.46       58.63      1.72 o
  -1   1   6       97.35       99.40      1.45 o
   0   1   6       38.07       36.89      0.78 o
   1   1   6       19.15       19.60      0.67 o
   2   1   6       36.43       36.31      1.24 o
   3   1   6      409.04      363.37      4.12 o
   4   1   6       17.90       17.08      1.51 o
   5   1   6       24.87       26.02      2.71 o
   6   1   6       16.17       19.02      2.85 o
   7   1   6        0.20        6.14      3.31 o
  -6   2   6        1.33        4.57      3.50 o
  -5   2   6        4.34        2.34      3.05 o
  -4   2   6       20.19       17.91      2.68 o
  -3   2   6       15.96       19.48      2.24 o
  -2   2   6        7.15        7.89      1.08 o
  -1   2   6        1.28        0.78      0.78 o
   0   2   6      199.05      183.79      1.79 o
   1   2   6      111.28      117.26      1.49 o
   2   2   6        1.97        1.62      1.14 o
   3   2   6       34.66       31.21      1.37 o
   4   2   6       23.86       25.81      1.55 o
   5   2   6       70.60       85.86      3.40 o
   6   2   6        0.00       -3.10      3.10 o
   7   2   6       16.24       17.75      3.22 o
  -5   3   6       11.53       11.11      2.85 o
  -4   3   6       15.37       15.56      2.69 o
  -3   3   6        0.84        3.99      2.54 o
  -2   3   6       34.19       34.26      1.59 o
  -1   3   6       26.26       26.68      1.07 o
   0   3   6       97.18      106.45      1.53 o
   1   3   6       17.51       17.24      0.75 o
   2   3   6       91.81       70.90      1.96 o
   3   3   6       18.60       16.47      1.34 o
   4   3   6       27.53       26.68      1.56 o
   5   3   6       33.10       38.92      3.00 o
   6   3   6        1.88        6.66      2.56 o
   7   3   6        3.18        3.54      3.47 o
  -5   4   6        2.50        1.83      3.39 o
  -4   4   6       24.77       22.54      3.08 o
  -3   4   6       35.56       38.04      2.84 o
  -2   4   6       58.73       74.61      2.88 o
  -1   4   6        3.65        2.55      0.83 o
   0   4   6        0.46        0.60      1.85 o
   1   4   6        3.83        2.50      1.31 o
   2   4   6      134.28      125.40      2.57 o
   3   4   6       14.06       12.54      1.38 o
   4   4   6        3.26        5.81      2.14 o
   5   4   6        0.03        2.69      2.89 o
   6   4   6       14.15       14.35      3.01 o
   7   4   6        6.21        9.50      3.10 o
  -4   5   6        5.74        5.85      3.42 o
  -3   5   6        0.60       -2.96      2.96 o
  -2   5   6      139.70      145.07      4.27 o
  -1   5   6       49.46       47.16      1.80 o
   0   5   6       33.49       30.98      0.98 o
   1   5   6        9.08        5.69      1.03 o
   2   5   6       24.86       21.48      1.39 o
   3   5   6        0.21       -0.08      2.78 o
   4   5   6       34.37       42.97      3.10 o
   5   5   6        1.25       -3.09      3.09 o
   6   5   6        0.31        2.17      3.36 o
   7   5   6        0.00        4.80      3.18 o
  -3   6   6        3.05        1.20      2.84 o
  -2   6   6        2.06       -1.17      2.69 o
  -1   6   6        1.19       -1.56      1.80 o
   0   6   6      273.43      307.53      3.90 o
   1   6   6       46.80       45.35      2.43 o
   2   6   6        5.52        0.95      2.58 o
   3   6   6        5.44        9.06      2.45 o
   4   6   6       15.97       23.63      2.94 o
   5   6   6        0.11        0.21      3.10 o
   6   6   6        1.12       -0.47      3.42 o
  -2   7   6       35.45       32.44      2.94 o
  -1   7   6        5.09        3.51      1.92 o
   0   7   6       68.50       63.06      2.18 o
   1   7   6        6.14        4.38      1.70 o
   2   7   6      153.14      158.60      4.56 o
   3   7   6       46.49       48.94      3.35 o
   4   7   6       53.33       52.95      3.60 o
   5   7   6        8.07        2.32      3.83 o
   6   7   6        0.01        3.69      3.90 o
   0   8   6        3.35        0.14      2.69 o
   1   8   6        0.45        0.03      1.92 o
   2   8   6      120.77       96.25      3.77 o
   3   8   6        5.17        0.92      3.50 o
   4   8   6       18.64       12.65      3.45 o
  -3  -5   7        0.02        3.72      3.22 o
  -2  -5   7       18.81       22.74      2.62 o
  -1  -5   7       32.65       36.77      1.95 o
   0  -5   7       11.13        9.91      1.78 o
   1  -5   7        7.73        2.12      1.99 o
   2  -5   7       30.59       31.76      3.02 o
  -4  -4   7       54.71       53.66      3.98 o
  -3  -4   7        0.44        2.15      3.12 o
  -2  -4   7       26.59       20.29      2.63 o
  -1  -4   7       11.33       11.47      1.63 o
   0  -4   7       50.76       56.07      1.99 o
   1  -4   7       19.95       19.12      2.47 o
   2  -4   7        2.14        1.22      2.74 o
   3  -4   7       42.50       37.06      3.37 o
  -5  -3   7        0.29       -2.08      3.61 o
  -4  -3   7        0.48       -2.82      3.15 o
  -3  -3   7       29.25       32.58      2.97 o
  -2  -3   7      133.38      123.67      3.56 o
  -1  -3   7        3.92        2.00      1.71 o
   0  -3   7      209.03      171.54     13.04 o
   1  -3   7       32.12       33.16      1.67 o
   2  -3   7       10.36       11.96      2.26 o
   3  -3   7        0.08        3.32      2.86 o
   4  -3   7       13.14       12.05      2.86 o
  -5  -2   7       17.70       21.52      3.20 o
  -4  -2   7        0.87       -3.14      3.14 o
  -3  -2   7       24.62       20.99      2.72 o
  -2  -2   7       22.55       18.41      2.47 o
  -1  -2   7       40.32       35.63      2.83 o
   0  -2   7       72.99       63.71      2.16 o
   1  -2   7       49.48       49.15      1.75 o
   2  -2   7      354.83      296.35      5.42 o
   3  -2   7        9.16       13.17      2.51 o
   4  -2   7       11.56       10.82      2.49 o
   5  -2   7        6.21        8.49      2.76 o
  -5  -1   7        1.03       -2.47      3.46 o
  -4  -1   7       29.93       24.33      3.10 o
  -3  -1   7       33.74       29.84      2.89 o
  -2  -1   7        5.75        8.55      2.12 o
  -1  -1   7      158.06      160.24      3.70 o
   0  -1   7       71.32       69.38      1.88 o
   1  -1   7        0.72        1.13      0.93 o
   2  -1   7        0.30       -0.62      1.45 o
   3  -1   7       56.43       60.43      3.12 o
   4  -1   7      161.94      147.37      4.21 o
   5  -1   7        0.57       -3.23      3.23 o
   6  -1   7       26.13       25.76      3.42 o
  -5   0   7       15.06       12.96      3.11 o
  -4   0   7        0.02       -2.66      3.00 o
  -3   0   7        1.69       -1.73      2.80 o
  -2   0   7       44.10       47.10      1.62 o
  -1   0   7        4.76        3.77      1.01 o
   0   0   7       89.47       89.86      1.54 o
   1   0   7      230.26      231.50     11.86 o
   2   0   7       17.57       16.27      1.16 o
   3   0   7       35.96       32.31      1.55 o
   4   0   7       22.26       19.28      2.67 o
   5   0   7       10.72        7.40      2.76 o
   6   0   7       23.68       24.67      3.21 o
  -5   1   7        0.45        3.02      3.02 o
  -4   1   7       23.63       28.99      2.81 o
  -3   1   7       69.97       69.81      3.19 o
  -2   1   7       35.01       31.22      1.47 o
  -1   1   7        1.03        0.22      1.90 o
   0   1   7        1.49        1.12      0.85 o
   1   1   7       22.98       25.43      0.82 o
   2   1   7      112.80       97.85      2.32 o
   3   1   7       62.45       54.58      1.78 o
   4   1   7        3.55        0.41      2.85 o
   5   1   7       39.82       41.57      3.12 o
   6   1   7        5.19        7.97      2.86 o
   7   1   7        0.00       -1.15      3.47 o
  -5   2   7        3.67       -1.97      3.33 o
  -4   2   7        8.66        7.17      2.70 o
  -3   2   7       11.42       10.18      2.49 o
  -2   2   7       22.57       21.40      1.31 o
  -1   2   7      171.36      153.72      1.94 o
   0   2   7       97.06       98.33      1.58 o
   1   2   7       26.11       24.42      0.83 o
   2   2   7       39.81       35.91      1.39 o
   3   2   7       37.90       38.30      1.61 o
   4   2   7       21.98       25.35      2.65 o
   5   2   7        0.79        1.47      3.02 o
   6   2   7        9.26        5.94      3.41 o
   7   2   7        9.88       13.96      3.13 o
  -5   3   7        3.59        8.04      2.62 o
  -4   3   7        0.01       -0.10      2.85 o
  -3   3   7        7.18        7.42      2.48 o
  -2   3   7       45.13       49.25      2.59 o
  -1   3   7      138.57      119.70      1.81 o
   0   3   7        0.74        0.95      1.04 o
   1   3   7       94.33       78.83      1.51 o
   2   3   7       38.16       32.65      1.38 o
   3   3   7       81.18       81.11      2.25 o
   4   3   7       45.16       61.93      3.07 o
   5   3   7        2.65       -3.21      3.21 o
   6   3   7        0.09       -0.32      3.29 o
   7   3   7        0.25        0.75      3.62 o
  -4   4   7       14.57       15.56      2.87 o
  -3   4   7       17.93       16.91      2.75 o
  -2   4   7        7.85       11.41      2.12 o
  -1   4   7        1.74        2.07      1.56 o
   0   4   7       43.63       34.49      2.40 o
   1   4   7      260.37      213.79      3.43 o
   2   4   7        5.81        5.46      1.13 o
   3   4   7        0.28        1.00      2.83 o
   4   4   7        0.86       -2.88      2.88 o
   5   4   7       41.06       60.69      3.43 o
   6   4   7       10.11       16.99      2.98 o
   7   4   7        1.43        1.27      3.68 o
  -4   5   7        0.22       -3.46      3.46 o
  -3   5   7       49.86       46.44      3.11 o
  -2   5   7       16.31       14.03      2.44 o
  -1   5   7       14.36       15.71      1.53 o
   0   5   7       29.53       28.48      1.72 o
   1   5   7       62.41       71.79      1.96 o
   2   5   7        8.47        7.26      2.20 o
   3   5   7      106.11      130.55      3.82 o
   4   5   7        2.72        6.21      2.47 o
   5   5   7       13.59       11.13      2.91 o
   6   5   7        0.05       -0.57      3.39 o
  -3   6   7        2.35       -0.53      2.95 o
  -2   6   7        0.05        2.78      2.65 o
  -1   6   7      152.80      163.52      8.38 o
   0   6   7        6.56        7.80      2.21 o
   1   6   7        4.21        3.99      1.59 o
   2   6   7       23.71       22.11      2.43 o
   3   6   7       75.65       89.66      3.48 o
   4   6   7        0.10        1.90      2.95 o
   5   6   7        8.04        3.43      3.49 o
   6   6   7        0.06        2.69      3.64 o
  -2   7   7        9.65        9.69      2.66 o
  -1   7   7        3.48        5.47      1.83 o
   0   7   7        1.43       -0.63      1.86 o
   1   7   7      152.08      140.68      6.26 o
   2   7   7        3.01        2.23      2.72 o
   3   7   7       53.13       51.71      3.45 o
   4   7   7       10.52        4.00      3.41 o
   5   7   7       15.17       18.23      3.32 o
   0   8   7        7.80        5.22      1.97 o
   1   8   7       27.73       28.93      1.95 o
   2   8   7        2.94        3.89      2.54 o
   3   8   7       43.50       32.81      3.51 o
   4   8   7        2.51        0.75      3.75 o
  -3  -4   8        4.74        7.47      2.91 o
  -2  -4   8        0.01        3.26      2.69 o
  -1  -4   8       45.89       43.56      2.06 o
   0  -4   8       16.68       15.26      2.39 o
   1  -4   8        1.02       -0.06      1.83 o
   2  -4   8       35.01       35.29      2.91 o
  -4  -3   8        9.47        7.00      3.74 o
  -3  -3   8        0.87       -3.27      3.27 o
  -2  -3   8       18.05        8.68      2.59 o
  -1  -3   8        0.57        2.18      1.69 o
   0  -3   8        0.80        5.57      1.55 o
   1  -3   8       44.74       37.50      1.85 o
   2  -3   8        1.55        3.14      2.55 o
   3  -3   8       24.74       25.56      3.02 o
   4  -3   8       23.55       22.20      3.09 o
  -4  -2   8        0.23       -3.14      3.14 o
  -3  -2   8        7.80        6.11      3.12 o
  -2  -2   8       18.56       19.31      2.31 o
  -1  -2   8       15.22        8.36     14.63 o
   0  -2   8       81.70       70.04      1.98 o
   1  -2   8       10.39       14.02      1.50 o
   2  -2   8        4.07       -0.74      2.45 o
   3  -2   8        6.76        5.23      3.00 o
   4  -2   8        0.03       -0.78      3.27 o
   5  -2   8       19.51       17.77      3.26 o
  -5  -1   8       54.29       59.72      4.23 o
  -4  -1   8       98.53      103.13      4.24 o
  -3  -1   8       69.72       71.96      3.67 o
  -2  -1   8        2.27       -1.25      2.51 o
  -1  -1   8        3.41       -1.09      1.67 o
   0  -1   8        2.55        3.73      1.45 o
   1  -1   8       74.98       61.48      1.87 o
   2  -1   8      115.53      103.49      3.28 o
   3  -1   8        0.69        0.92      2.86 o
   4  -1   8       34.99       19.24      2.97 o
   5  -1   8        0.02       -3.03      3.03 o
  -5   0   8        3.63        9.35      3.10 o
  -4   0   8      144.50      143.54      4.78 o
  -3   0   8      150.28      160.76      4.43 o
  -2   0   8      445.76      458.41      6.66 o
  -1   0   8      322.86      307.63      4.79 o
   0   0   8        2.36        4.40      2.17 o
   1   0   8       34.22       28.48      2.17 o
   2   0   8        7.19        8.04      2.06 o
   3   0   8       61.04       57.02      3.07 o
   4   0   8       45.62       50.58      3.08 o
   5   0   8        4.81        2.28      3.14 o
   6   0   8       35.04       33.14      3.46 o
  -5   1   8        0.03       -0.12      3.59 o
  -4   1   8       10.72       13.87      2.99 o
  -3   1   8        0.08       -2.33      2.99 o
  -2   1   8      130.49      137.48      3.63 o
  -1   1   8      166.15      170.98      6.51 o
   0   1   8     1009.67      974.11      4.60 o
   1   1   8      545.92      536.21      7.32 o
   2   1   8      104.22      108.77      3.16 o
   3   1   8      204.15      214.14      5.05 o
   4   1   8        4.77        4.72      2.87 o
   5   1   8        1.76        1.35      3.16 o
   6   1   8        4.91        4.23      2.93 o
  -5   2   8       30.00       32.07      3.57 o
  -4   2   8        1.21        4.47      3.03 o
  -3   2   8        5.70        5.04      2.82 o
  -2   2   8      112.26      115.67      3.42 o
  -1   2   8        7.55        8.77      1.49 o
   0   2   8        0.63        2.37      0.96 o
   1   2   8       55.40       51.54      1.17 o
   2   2   8      818.64      701.09      5.78 o
   3   2   8      334.85      408.41      6.55 o
   4   2   8      226.18      260.47      5.84 o
   5   2   8      208.17      236.47      6.05 o
   6   2   8        1.71        5.38      3.34 o
  -4   3   8        0.41        6.95      2.61 o
  -3   3   8       72.15       80.99      3.52 o
  -2   3   8       10.24       10.51      2.33 o
  -1   3   8       49.13       48.87      4.52 o
   0   3   8      147.70      184.45      2.94 o
   1   3   8        1.60        3.15      1.61 o
   2   3   8      121.37      162.29      4.13 o
   3   3   8        6.96        8.91      2.57 o
   4   3   8      198.86      253.55      5.85 o
   5   3   8       92.01      107.19      4.17 o
   6   3   8      133.47      146.43      4.90 o
  -4   4   8       10.72       10.75      3.00 o
  -3   4   8        3.50        5.24      3.10 o
  -2   4   8       11.99       14.10      2.40 o
  -1   4   8       61.20       59.16      4.23 o
   0   4   8       66.62       83.74      2.33 o
   1   4   8       91.68       89.21      3.46 o
   2   4   8       24.96       29.02      2.40 o
   3   4   8        5.40        8.25      2.49 o
   4   4   8      142.60      187.24      5.30 o
   5   4   8        2.87       -2.62      3.40 o
   6   4   8       10.22       11.80      3.17 o
  -3   5   8        0.00       -0.62      2.84 o
  -2   5   8       18.94       19.41      2.55 o
  -1   5   8       29.04       29.57      1.75 o
   0   5   8       82.61       85.35      2.15 o
   1   5   8       10.48        6.98      1.52 o
   2   5   8       38.54       48.66      2.74 o
   3   5   8       47.77       44.14      3.16 o
   4   5   8        1.40        5.44      3.03 o
   5   5   8        9.59        9.17      2.99 o
   6   5   8       40.22       53.46      3.75 o
  -2   6   8       15.63       17.80      2.87 o
  -1   6   8        4.08        5.84      1.65 o
   0   6   8        2.38        0.62      1.79 o
   1   6   8       28.91       30.48      1.80 o
   2   6   8      125.40      118.19      3.72 o
   3   6   8        0.07       -0.70      3.01 o
   4   6   8        0.15        0.64      3.19 o
   5   6   8       10.97       13.98      3.11 o
  -1   7   8        0.75        2.85      2.05 o
   0   7   8       37.00       35.94      2.08 o
   1   7   8        8.44       11.43      2.94 o
   2   7   8       11.22       10.01      2.57 o
   3   7   8       10.34        6.15      3.35 o
   4   7   8       51.35       49.41      3.60 o
   0  -4   9        3.55        2.18      5.27 o
  -3  -3   9        0.00       -1.85      3.38 o
  -2  -3   9        0.65        2.98      2.87 o
  -1  -3   9       33.65       32.59      1.95 o
   0  -3   9       40.69       36.68      1.95 o
   1  -3   9        4.15        4.57      1.71 o
   2  -3   9       41.02       36.31      2.98 o
  -3  -2   9        3.96        5.52      3.34 o
  -2  -2   9       14.72       15.19      2.47 o
  -1  -2   9       12.61       12.46      1.67 o
   0  -2   9       21.88       24.72      1.69 o
   1  -2   9       30.12       24.13      1.73 o
   2  -2   9        9.67        6.96      2.41 o
   3  -2   9       23.99       25.25      3.03 o
   4  -2   9       47.17       38.35      3.71 o
  -4  -1   9       22.43       19.94      3.42 o
  -3  -1   9        0.19        1.97      2.98 o
  -2  -1   9       16.01       16.10      2.52 o
  -1  -1   9        0.99       -0.16      1.73 o
   0  -1   9        2.94        0.54      2.64 o
   1  -1   9       45.20       48.40      1.89 o
   2  -1   9       30.73       32.15      2.56 o
   3  -1   9        2.65        3.34      2.49 o
   4  -1   9        0.35        0.23      2.91 o
  -4   0   9       16.45       10.32      3.24 o
  -3   0   9       29.12       28.03      3.20 o
  -2   0   9       48.67       46.12      2.98 o
  -1   0   9        0.04        0.87      1.93 o
   0   0   9       46.02       43.43      1.78 o
   1   0   9        5.69        5.63      1.37 o
   2   0   9        3.31        1.53      2.46 o
   3   0   9       26.25       27.37      2.79 o
   4   0   9        7.68        6.23      2.73 o
   5   0   9        0.76        1.80      3.18 o
  -4   1   9       13.47       10.48      3.05 o
  -3   1   9       10.06        8.43      2.83 o
  -2   1   9       39.42       38.08      2.83 o
  -1   1   9       91.24       89.15      2.23 o
   0   1   9       83.03       78.88      2.68 o
   1   1   9       27.79       28.89      2.36 o
   2   1   9       54.14       55.66      2.83 o
   3   1   9        7.58        9.30      2.56 o
   4   1   9        9.42       12.22      2.71 o
   5   1   9        2.87        1.95      3.23 o
  -4   2   9        2.96        1.69      3.27 o
  -3   2   9        5.26       11.20      2.70 o
  -2   2   9       21.73       25.02      2.45 o
  -1   2   9       83.68       84.27      2.13 o
   0   2   9       74.12       83.00      2.60 o
   1   2   9       85.92       98.34      2.16 o
   2   2   9      122.43      127.32      3.54 o
   3   2   9      106.33      113.61      3.87 o
   4   2   9       51.97       47.18      3.30 o
   5   2   9        1.19       -3.28      3.28 o
   6   2   9        8.03        5.09      3.59 o
  -3   3   9      112.80      114.96      4.36 o
  -2   3   9       23.56       27.36      2.61 o
  -1   3   9        5.34        1.49      2.39 o
   0   3   9        5.56        5.99      2.57 o
   1   3   9      181.42      210.36      5.87 o
   2   3   9       60.71       72.25      2.97 o
   3   3   9        8.09        7.36      2.71 o
   4   3   9      112.06      128.63      4.36 o
   5   3   9       87.80      105.55      4.30 o
   6   3   9       46.02       42.18      3.75 o
  -3   4   9       28.62       26.33      3.22 o
  -2   4   9        0.54        3.40      2.77 o
  -1   4   9      275.89      271.02     15.11 o
   0   4   9       47.97       53.81      2.60 o
   1   4   9      130.33      130.92      2.88 o
   2   4   9        3.45        4.95      2.61 o
   3   4   9       91.85      119.64      3.93 o
   4   4   9       12.65       11.63      2.90 o
   5   4   9        3.92        5.26      3.45 o
   6   4   9       46.45       52.44      4.02 o
  -2   5   9        7.31       12.54      2.47 o
  -1   5   9        4.33        5.31      3.22 o
   0   5   9       11.24        9.54      1.71 o
   1   5   9      246.27      237.55      3.71 o
   2   5   9       26.29       25.55      2.75 o
   3   5   9      270.84      299.18      6.52 o
   4   5   9       12.46       17.50      3.00 o
   5   5   9        3.08        2.74      3.68 o
  -1   6   9        0.51        2.98      1.84 o
   0   6   9        0.99        2.01      3.31 o
   1   6   9        4.03        4.85      1.75 o
   2   6   9       13.33        9.27      2.58 o
   3   6   9       70.77       60.18      3.74 o
   4   6   9        4.81        5.04      3.25 o
   5   6   9      169.76      164.35      5.47 o
   0   7   9        3.62        1.62      2.13 o
   1   7   9       10.54       12.32      1.98 o
   2   7   9        0.11       -1.74      2.91 o
   3   7   9        5.28        0.36      3.61 o
  -2  -2  10       18.11       19.86      2.93 o
  -1  -2  10       16.29       15.85      2.17 o
   0  -2  10        9.61        9.01      3.21 o
   1  -2  10        1.05       -1.95      1.95 o
   2  -2  10       28.49       27.90      2.96 o
  -3  -1  10       11.22       11.54      3.11 o
  -2  -1  10        0.11       -0.81      2.76 o
  -1  -1  10        0.64        1.39      1.81 o
   0  -1  10       62.55       64.91      2.77 o
   1  -1  10       28.95       32.49      1.87 o
   2  -1  10        1.29        4.01      2.72 o
   3  -1  10        5.97        8.47      2.82 o
  -3   0  10        0.23        6.45      2.59 o
  -2   0  10        3.28        3.53      2.70 o
  -1   0  10       29.80       28.43      5.29 o
   0   0  10       25.20       22.01      1.72 o
   1   0  10        7.14        6.76      1.54 o
   2   0  10       48.02       45.03      3.00 o
   3   0  10        8.79        8.38      2.81 o
   4   0  10       21.03       19.66      3.28 o
  -3   1  10        0.61        5.67      3.04 o
  -2   1  10       37.93       43.23      2.88 o
  -1   1  10        3.46        5.20      1.89 o
   0   1  10        1.06        1.69      2.16 o
   1   1  10       20.44       20.94      2.03 o
   2   1  10       67.26       63.26      3.08 o
   3   1  10       17.51       18.97      2.86 o
   4   1  10        3.89       -2.96      3.31 o
   5   1  10        0.02       -2.02      3.40 o
  -3   2  10        2.78        8.15      2.71 o
  -2   2  10        0.13       -2.72      2.74 o
  -1   2  10        0.09        0.56      2.29 o
   0   2  10       71.40       77.03      4.91 o
   1   2  10       10.34       13.16      1.58 o
   2   2  10       38.55       49.55      2.77 o
   3   2  10        4.21        3.39      2.90 o
   4   2  10       33.29       40.42      3.24 o
   5   2  10        9.22       13.87      3.06 o
  -3   3  10        1.49        1.23      3.45 o
  -2   3  10        0.43        3.99      2.52 o
  -1   3  10        3.06        2.45      1.81 o
   0   3  10        7.93        8.31      2.61 o
   1   3  10        2.83        5.57      1.58 o
   2   3  10       29.06       31.82      2.66 o
   3   3  10        4.84        1.55      3.08 o
   4   3  10       55.60       66.49      3.64 o
   5   3  10        0.80        0.74      3.38 o
  -2   4  10        2.23        4.51      2.97 o
  -1   4  10        3.27        2.26      1.92 o
   0   4  10        8.94        6.17      1.60 o
   1   4  10        0.15        0.54      1.71 o
   2   4  10       14.36       16.40      2.57 o
   3   4  10        1.63        2.34      3.10 o
   4   4  10        0.21        0.34      3.14 o
   5   4  10        1.38        1.38      3.36 o
  -1   5  10       13.27       12.49      1.75 o
   0   5  10        0.93        2.67      1.88 o
   1   5  10        0.05        0.87      1.80 o
   2   5  10       29.68       30.70      2.81 o
   3   5  10        0.01        2.12      3.18 o
   4   5  10        1.30        1.07      3.31 o
   0   6  10        7.17        3.01      2.07 o
   1   6  10       15.90       12.14      1.99 o
   2   6  10        1.74        1.83      2.83 o
   3   6  10        3.49       -3.58      3.58 o
   0  -1  11       13.57       12.03      2.35 o
   1  -1  11        0.27       -1.69      1.98 o
  -1   0  11       10.76       10.43      1.89 o
   0   0  11       17.72       18.68      2.17 o
   1   0  11       24.17       22.77      1.89 o
   2   0  11        3.02        5.80      2.56 o
   3   0  11       21.19       14.71      3.23 o
  -2   1  11        3.45        7.28      2.57 o
  -1   1  11        0.89        2.22      2.98 o
   0   1  11       12.15        8.77      1.71 o
   1   1  11       41.44       40.93      2.03 o
   2   1  11       32.76       34.29      2.91 o
   3   1  11        1.29        2.72      3.25 o
  -2   2  11        0.18        2.29      2.78 o
  -1   2  11        5.91        6.55      1.95 o
   0   2  11        8.57       12.57      1.62 o
   1   2  11        6.18        8.98      1.62 o
   2   2  11        1.36        3.79      2.23 o
   3   2  11       31.41       31.50      3.24 o
   4   2  11       17.07       19.03      3.26 o
  -1   3  11        0.40        1.56      2.60 o
   0   3  11        4.07        4.99      1.57 o
   1   3  11        1.63        1.05      1.88 o
   2   3  11        2.43        1.19      2.76 o
   3   3  11       22.83       25.32      3.21 o
   4   3  11        0.05        0.00      3.35 o
  -1   4  11        1.59        0.10      2.06 o
   0   4  11        7.19        8.09      1.73 o
   1   4  11        3.06        2.00      1.86 o
   2   4  11        3.58        3.47      2.69 o
   3   4  11        2.18       -2.61      3.34 o
   1   5  11       10.56       11.05      1.81 o
   2   5  11        8.23        8.81      2.59 o
   3   5  11        0.22       -2.34      3.42 o
 
